# Supplementary material for: Hardness-Dependent Water Quality Criteria for Protection of Freshwater Aquatic Organisms for Silver in China
Source: Int J Environ Res Public Health. 2022 May 17;19(10):6067. doi: 10.3390/ijerph19106067 (PMC9141652; doi:10.3390/ijerph19106067)
Supplement: Supplementary file 1 [file ijerph-19-06067-s001.zip]

Archive with 1 entries (1 files):
- ijerph-1665952-supplementary.pdf
